# Supplementary material for: Obesity Modifies the Proteomic Profile of the Periodontal Ligament
Source: Int J Mol Sci. 2023 Jan 5;24(2):1003. doi: 10.3390/ijms24021003 (PMC9861657; doi:10.3390/ijms24021003)
Supplement: Supplementary file 1 [file ijms-24-01003-s001.zip]

Archive with 2 entries (2 files):
- Figure S1 - Gene report.pdf
- Table S1.pdf
